# Supplementary material for: Structures and Anti-Inflammatory Evaluation of Phenylpropanoid Derivatives from the Aerial Parts of Dioscorea polystachya
Source: Int J Mol Sci. 2022 Sep 19;23(18):10954. doi: 10.3390/ijms231810954 (PMC9502174; doi:10.3390/ijms231810954)
Supplement: Supplementary file 1 [file ijms-23-10954-s001.zip]

Archive with 1 entries (1 files):
- ijms-1925904-supplementary.pdf
